# Supplementary material for: Causal effects of gut microbiota on risk of interstitial cystitis: a two-sample Mendelian randomization study
Source: Front Microbiol. 2024 Jul 12;15:1434117. doi: 10.3389/fmicb.2024.1434117 (PMC11272578; doi:10.3389/fmicb.2024.1434117)
Supplement: Supplementary file 1 [file Data_Sheet_1.zip › New supplementary material/Supplement Tables.xlsx]

## Sheet: Sheet1
Table S1. Instrumental variables used in MR analysis of the association between certain gut microbiotas and interstitial cystitis
SNP	effect_allele.exposure	other_allele.exposure	effect_allele.outcome	other_allele.outcome	beta.exposure	beta.outcome	eaf.exposure	eaf.outcome	pval.outcome	se.outcome	outcome	chr.exposure	pos.exposure	se.exposure	pval.exposure	samplesize.exposure	exposure
rs11585893	A	G	A	G	-0.0740746	-0.0378186	0.1481	0.135751	0.780491	0.135707	Interstitial cystitis	1	10644351	0.0147633	1.8e-06	17821	Bacteroides
rs1340391	T	C	T	C	-0.0592004	-0.0618655	0.1918	0.196565	0.591188	0.115181	Interstitial cystitis	1	102960989	0.0132244	6.73e-06	18302	Bacteroides
rs17619981	T	G	T	G	0.0880978	0.165276	0.0656	0.100626	0.277866	0.15231	Interstitial cystitis	19	24342250	0.0187002	2.69e-06	15801	Bacteroides
rs2023437	T	C	T	C	-0.0782324	-0.0991437	0.1243	0.111743	0.494887	0.145253	Interstitial cystitis	14	22045949	0.0167634	5.02e-06	17484	Bacteroides
rs2366421	T	A	T	A	-0.0528153	-0.130179	0.2336	0.267195	0.208869	0.10359	Interstitial cystitis	3	62019400	0.0117124	7.65e-06	18299	Bacteroides
rs495004	C	G	C	G	-0.0607475	-0.15267	0.2097	0.198996	0.182074	0.114412	Interstitial cystitis	9	112855426	0.0129865	3.42e-06	17707	Bacteroides
rs66474973	G	T	G	T	0.0812515	0.125791	0.1153	0.118216	0.375279	0.141876	Interstitial cystitis	20	58605432	0.0164479	6.81e-07	17405	Bacteroides
rs66710942	C	T	C	T	0.0488038	0.0932262	0.4155	0.405919	0.321024	0.0939443	Interstitial cystitis	3	77215327	0.0107412	5.86e-06	17821	Bacteroides
rs6795673	C	T	C	T	0.0538565	0.0442789	0.4115	0.445686	0.632218	0.0925161	Interstitial cystitis	3	10593224	0.0105251	3.38e-07	18301	Bacteroides
rs9507307	C	T	C	T	0.0604456	0.0422771	0.1899	0.193815	0.716068	0.116236	Interstitial cystitis	13	24910476	0.0129128	2.13e-06	18184	Bacteroides
rs11228830	A	G	A	G	0.135265	-0.0105525	0.0706	0.0688895	0.953597	0.181343	Interstitial cystitis	11	56664962	0.0298411	6.55e-06	8974	Butyricimonas
rs113054641	G	A	G	A	-0.144881	-0.0406731	0.0845	0.0676268	0.823706	0.182569	Interstitial cystitis	21	16550389	0.0274574	1.74e-07	9949	Butyricimonas
rs12304031	G	A	G	A	-0.086278	0.0690057	0.1292	0.126559	0.622344	0.140104	Interstitial cystitis	12	129438771	0.0196846	6.7e-06	10658	Butyricimonas
rs12458763	A	C	A	C	0.122037	0.0786985	0.0716	0.0750022	0.648843	0.172823	Interstitial cystitis	18	34091618	0.0269587	6.37e-06	10383	Butyricimonas
rs1862649	G	A	G	A	0.113124	0.164912	0.0915	0.0876639	0.3083	0.161869	Interstitial cystitis	16	22172866	0.0248176	4.76e-06	10123	Butyricimonas
rs2114713	G	T	G	T	0.062721	0.0896871	0.4513	0.416585	0.336143	0.0932478	Interstitial cystitis	15	80528373	0.0138998	6.88e-06	10734	Butyricimonas
rs2642760	G	C	G	C	0.0713357	0.0659835	0.3767	0.367461	0.488785	0.0953184	Interstitial cystitis	5	62119947	0.0145396	8.58e-07	10634	Butyricimonas
rs270727	G	C	G	C	-0.0694173	0.0442009	0.3221	0.304168	0.670744	0.103971	Interstitial cystitis	1	45082825	0.0150795	5.38e-06	10634	Butyricimonas
rs326049	C	G	C	G	0.0759694	-0.0376993	0.2048	0.208175	0.741706	0.114381	Interstitial cystitis	5	997217	0.0167617	8.19e-06	10557	Butyricimonas
rs62130338	G	A	G	A	-0.0732608	-0.0482134	0.2624	0.221145	0.667724	0.112314	Interstitial cystitis	19	49162501	0.0158324	3.9e-06	10557	Butyricimonas
rs62390301	T	C	T	C	-0.0872983	-0.181529	0.1829	0.195132	0.114739	0.115093	Interstitial cystitis	5	159867647	0.0174893	7.42e-07	10634	Butyricimonas
rs7083431	A	C	A	C	0.0703539	0.0875777	0.3549	0.352123	0.364279	0.096532	Interstitial cystitis	10	72711156	0.0144439	8.85e-07	10737	Butyricimonas
rs71428626	G	T	G	T	-0.133188	0.136622	0.0726	0.0660574	0.459603	0.18475	Interstitial cystitis	2	83093264	0.0289905	4.8e-06	9776	Butyricimonas
rs72814525	A	G	A	G	0.0664154	0.0755951	0.3231	0.314704	0.445879	0.0991666	Interstitial cystitis	10	72443070	0.0149766	8.25e-06	10736	Butyricimonas
rs782080	T	A	T	A	0.0653488	0.208825	0.4066	0.41698	0.0267129	0.0942483	Interstitial cystitis	3	127468661	0.0137973	2.23e-06	10733	Butyricimonas
rs78453362	A	G	A	G	-0.14948	-0.079383	0.0577	0.04962	0.708288	0.212165	Interstitial cystitis	3	78740009	0.0327073	4.06e-06	8207	Butyricimonas
rs9657374	C	T	C	T	0.0680719	0.209156	0.3022	0.303246	0.0367982	0.10017	Interstitial cystitis	8	4834406	0.0148172	4.5e-06	10737	Butyricimonas
rs1010560	C	A	C	A	0.0580232	0.131509	0.2962	0.302902	0.187377	0.0997504	Interstitial cystitis	1	30400301	0.0122722	1.96e-06	16723	Coprococcus1
rs12794898	G	T	G	T	0.0903299	0.0825826	0.0944	0.0806139	0.627194	0.170035	Interstitial cystitis	11	124554061	0.0197212	4.92e-06	15186	Coprococcus1
rs12886051	G	C	G	C	-0.0521782	-0.0517419	0.3429	0.332639	0.595263	0.0974012	Interstitial cystitis	14	29898456	0.0118051	8.01e-06	16633	Coprococcus1
rs1519491	T	C	T	C	0.0499197	-0.0199308	0.4085	0.413151	0.83012	0.092897	Interstitial cystitis	2	22079770	0.0113558	8.95e-06	16733	Coprococcus1
rs1576241	A	G	A	G	-0.0510343	0.023132	0.4394	0.472795	0.801222	0.0918791	Interstitial cystitis	6	72529277	0.0109535	3.33e-06	16729	Coprococcus1
rs1762123	C	T	C	T	-0.0891532	-0.466444	0.0716	0.0535016	0.0224833	0.204392	Interstitial cystitis	6	150288094	0.0198554	8.01e-06	16724	Coprococcus1
rs2907920	A	G	A	G	0.0561173	0.0639492	0.2903	0.281124	0.530622	0.101983	Interstitial cystitis	19	2600717	0.0126824	7.65e-06	16040	Coprococcus1
rs4277593	G	A	G	A	-0.0585649	-0.00165174	0.4831	0.500215	0.9856	0.0915162	Interstitial cystitis	20	4319420	0.0109914	1.14e-07	16651	Coprococcus1
rs56405618	A	G	A	G	-0.08963	-0.442488	0.1113	0.0986843	0.00425856	0.154806	Interstitial cystitis	4	174468316	0.0186508	1.57e-06	16379	Coprococcus1
rs73031725	T	C	T	C	0.167591	0.133143	0.0606	0.0411878	0.564465	0.231061	Interstitial cystitis	11	134622282	0.0355224	1.98e-06	7206	Coprococcus1
rs73167075	T	C	T	C	0.0573137	0.00922839	0.2396	0.233983	0.93215	0.108391	Interstitial cystitis	3	165693143	0.0127573	8.57e-06	16733	Coprococcus1
rs74101919	T	C	T	C	-0.0718989	-0.17218	0.1869	0.183916	0.145093	0.118168	Interstitial cystitis	1	95424321	0.0144651	1.03e-06	16732	Coprococcus1
rs7784490	C	G	C	G	-0.0518543	0.0456133	0.3887	0.376266	0.630528	0.0948334	Interstitial cystitis	7	132556835	0.0113136	4.55e-06	16733	Coprococcus1
rs10781340	G	A	G	A	0.0948915	0.193175	0.166	0.168975	0.112993	0.121886	Interstitial cystitis	9	78752170	0.0203221	4.32e-06	9037	Haemophilus
rs111582866	G	A	G	A	-0.124265	0.0339172	0.1014	0.103546	0.821852	0.150633	Interstitial cystitis	16	48742489	0.026016	1.27e-06	8370	Haemophilus
rs12191680	C	G	C	G	0.106544	0.177105	0.165	0.149448	0.172656	0.129869	Interstitial cystitis	6	129224488	0.0200323	1.47e-07	9115	Haemophilus
rs12876183	T	A	T	A	0.0749201	0.102963	0.2753	0.259285	0.326979	0.105041	Interstitial cystitis	13	85114550	0.016711	9.62e-06	9110	Haemophilus
rs35509	G	A	G	A	0.128249	0.129589	0.0785	0.0948531	0.40594	0.155932	Interstitial cystitis	12	115493337	0.0268779	2.01e-06	8430	Haemophilus
rs4822728	T	C	T	C	0.0705861	-0.100582	0.4374	0.382215	0.287167	0.0945	Interstitial cystitis	22	26891808	0.0151388	3.48e-06	9119	Haemophilus
rs56310940	G	C	G	C	-0.108393	-0.259962	0.0825	0.0744962	0.135329	0.174072	Interstitial cystitis	7	24360361	0.0247052	7.23e-06	9119	Haemophilus
rs76022354	C	T	C	T	0.244638	0.0873586	0.0328	0.0426919	0.701627	0.228016	Interstitial cystitis	10	94306385	0.0505504	1.83e-06	3618	Haemophilus
rs78909003	T	C	T	C	-0.246256	-0.00867968	0.0497	0.0523668	0.96621	0.204892	Interstitial cystitis	9	105650242	0.0503924	1.67e-06	3559	Haemophilus
rs9328464	T	C	T	C	0.0723095	0.0334611	0.492	0.497568	0.713455	0.0911201	Interstitial cystitis	6	8350917	0.0148799	1.42e-06	9119	Haemophilus
rs9382510	C	T	C	T	-0.093521	-0.0214514	0.2455	0.23315	0.842855	0.108208	Interstitial cystitis	6	55448491	0.0172649	7.12e-08	9117	Haemophilus
rs9574096	A	T	A	T	-0.0736375	-0.0885297	0.3618	0.359339	0.354151	0.0955459	Interstitial cystitis	13	36104947	0.0155227	2.18e-06	9118	Haemophilus
rs9895850	T	C	T	C	-0.192957	-0.489543	0.0497	0.05077	0.018572	0.207961	Interstitial cystitis	17	64535013	0.0416755	2.14e-06	4592	Haemophilus

## Sheet: Sheet2
Table S2. The results of MR estimates for the association between gut microbiota and interstitial cystitis
outcome	exposure	method	nsnp	b	se	pval	lo_ci	up_ci	or	or_lci95	or_uci95
Interstitial cystitis	Bacteroides	MR Egger	10	0.973797	3.09576	0.761144	-5.09389	7.04148	2.64798	0.00613413	1143.08
Interstitial cystitis	Bacteroides	Weighted median	10	1.37594	0.715006	0.0543084	-0.0254766	2.77735	3.95878	0.974845	16.0763
Interstitial cystitis	Bacteroides	Inverse variance weighted	10	1.45233	0.583631	0.0128306	0.308412	2.59625	4.27305	1.36126	13.4133
Interstitial cystitis	Bacteroides	Simple mode	10	1.01248	1.09427	0.378972	-1.13228	3.15725	2.75243	0.322296	23.5059
Interstitial cystitis	Bacteroides	Weighted mode	10	1.01248	1.10263	0.38244	-1.14867	3.17364	2.75243	0.317057	23.8943
Interstitial cystitis	Butyricimonas	MR Egger	17	-1.01636	1.24882	0.428458	-3.46406	1.43133	0.361909	0.0313025	4.18426
Interstitial cystitis	Butyricimonas	Weighted median	17	0.65468	0.470456	0.164048	-0.267415	1.57677	1.92453	0.765356	4.83932
Interstitial cystitis	Butyricimonas	Inverse variance weighted	17	0.81751	0.345218	0.0178798	0.140883	1.49414	2.26485	1.15129	4.45549
Interstitial cystitis	Butyricimonas	Simple mode	17	0.850482	0.836864	0.324622	-0.789772	2.49074	2.34078	0.453948	12.0702
Interstitial cystitis	Butyricimonas	Weighted mode	17	0.805114	0.833087	0.348214	-0.827736	2.43796	2.23695	0.437038	11.4497
Interstitial cystitis	Coprococcus1	MR Egger	13	3.72165	1.68365	0.0491791	0.421685	7.02161	41.3324	1.52453	1120.59
Interstitial cystitis	Coprococcus1	Weighted median	13	0.844327	0.671829	0.208841	-0.472458	2.16111	2.32641	0.623468	8.68079
Interstitial cystitis	Coprococcus1	Inverse variance weighted	13	1.22058	0.497924	0.0142323	0.244653	2.19651	3.38917	1.27718	8.99361
Interstitial cystitis	Coprococcus1	Simple mode	13	0.445316	1.06324	0.68274	-1.63863	2.52926	1.56098	0.194246	12.5443
Interstitial cystitis	Coprococcus1	Weighted mode	13	0.493731	0.95233	0.613574	-1.37284	2.3603	1.63842	0.253387	10.5941
Interstitial cystitis	Haemophilus	MR Egger	13	0.890423	0.816286	0.298668	-0.709497	2.49034	2.43616	0.491892	12.0654
Interstitial cystitis	Haemophilus	Weighted median	13	0.425571	0.440774	0.33429	-0.438345	1.28949	1.53046	0.645103	3.63093
Interstitial cystitis	Haemophilus	Inverse variance weighted	13	0.788787	0.32414	0.0149546	0.153473	1.4241	2.20073	1.16588	4.15412
Interstitial cystitis	Haemophilus	Simple mode	13	0.653321	0.744006	0.397124	-0.804931	2.11157	1.92191	0.447119	8.26122
Interstitial cystitis	Haemophilus	Weighted mode	13	0.339068	0.648636	0.610671	-0.932259	1.61039	1.40364	0.393663	5.00479

## Sheet: Sheet3
Table S3. The pleiotropy of assessed by interception in MR Egger regression of the association between gut microbiota and interstitial cystitis
outcome	exposure	egger_intercept	se	pval
Interstitial cystitis	Bacteroides	0.0306169	0.194518	0.87883
Interstitial cystitis	Butyricimonas	0.159268	0.104231	0.147317
Interstitial cystitis	Coprococcus1	-0.166165	0.107078	0.148985
Interstitial cystitis	Haemophilus	-0.011866	0.0874658	0.894537

## Sheet: Sheet4
Table S4.SNPs associated with other phenotypes
Gut microbiota	SNP	Pleiotropic Trait	p-value	PMID
Coprococcus1	rs946513	Depression severity x playing computer games interaction	8.62e-06	34877740
Veillonella	rs2013594	Core binding factor acute myeloid leukemia	3.42e-06	27903959
